# Supplementary material for: Scalp Irradiation with 3D-Milled Bolus: Initial Dosimetric and Clinical Experience
Source: Cancers (Basel). 2024 Feb 6;16(4):688. doi: 10.3390/cancers16040688 (PMC10887235; doi:10.3390/cancers16040688)
Supplement: Supplementary file 1 [file cancers-16-00688-s001.zip]

Archive with 1 entries (1 files):
- cancers-2839877-supplementary.pdf
